# Supplementary material for: Bile Duct Ligation Upregulates Expression and Function of L-Amino Acid Transporter 1 at Blood–Brain Barrier of Rats via Activation of Aryl Hydrocarbon Receptor by Bilirubin
Source: Biomedicines. 2021 Sep 26;9(10):1320. doi: 10.3390/biomedicines9101320 (PMC8533316; doi:10.3390/biomedicines9101320)
Supplement: Supplementary file 1 [file biomedicines-09-01320-s001.zip]

Archive with 1 entries (1 files):
- biomedicines-1332022-supplementary.pdf
